# Supplementary material for: Hybrid Seed Set in Relation with Male Floral Traits, Estimation of Heterosis and Combining Abilities for Yield and Its Components in Wheat (Triticum aestivum L.)
Source: Plants (Basel). 2022 Feb 14;11(4):508. doi: 10.3390/plants11040508 (PMC8880032; doi:10.3390/plants11040508)
Supplement: Supplementary file 1 [file plants-11-00508-s001.zip]

Archive with 2 entries (2 files):
- Supporting Figures. Sel-Hanafi.pdf
- Supporting tables. Sel-Hanafi.xlsx
